# Supplementary material for: Machine learning prediction of long-term sickness absence due to mental disorders using Brief Job Stress Questionnaire data
Source: Sci Rep. 2025 Dec 16;16:2908. doi: 10.1038/s41598-025-32857-3 (PMC12830388; doi:10.1038/s41598-025-32857-3)
Supplement: Supplementary file 2 — Supplementary Material 2 [file 41598_2025_32857_MOESM2_ESM.zip]

Archive with 16 entries (15 files):
- Codes/
- __MACOSX/._Codes
- Codes/Precision-Recall.py
- __MACOSX/Codes/._Precision-Recall.py
- Codes/CochransQ.py
- __MACOSX/Codes/._CochransQ.py
- Codes/SHAP.py
- __MACOSX/Codes/._SHAP.py
- Codes/McNemarTest.py
- __MACOSX/Codes/._McNemarTest.py
- Codes/Supplemental_Code.knwf
- __MACOSX/Codes/._Supplemental_Code.knwf
- Codes/borderline-SMOTE.py
- __MACOSX/Codes/._borderline-SMOTE.py
- Codes/ADASYN.py
- __MACOSX/Codes/._ADASYN.py
